# Supplementary material for: A newly formed hexaploid wheat exhibits immediate higher tolerance to nitrogen-deficiency than its parental lines
Source: BMC Plant Biol. 2018 Jun 7;18:113. doi: 10.1186/s12870-018-1334-1 (PMC5992729; doi:10.1186/s12870-018-1334-1)
Supplement: Supplementary file 10 — Table S1. The wheat lines used in this work. (XLSX 11 kb) [file 12870_2018_1334_MOESM10_ESM.xlsx]

## Sheet: Sheet1
Accession No.	Origin	Genome (ploidy)
37A	CIMMYT	AABB(4x, Triticum turgidum)
ALTAR81	CIMMYT	AABB(4x, Triticum turgidum)
Black bird	Canada	AABB(4x, Triticum turgidum)
BOT	CIMMYT	AABB(4x, Triticum turgidum)
TTR04	Israel	AABB(4x, Triticum turgidum)
Chinese Spring (CS)	China	AABBDD( natural hexaploid cultivar)
Allo-960	Canada	AABBDD(synthetic hexaploid)
AT5	Israel	AABBDD(synthetic hexaploid)
ELI13	CIMMYT	AABBDD(synthetic hexaploid)
TQ28	Israel	DD (2x, Aegilops tauschii )
30A	Canada	DD (2x, Aegilops tauschii )
