# Supplementary material for: A newly formed hexaploid wheat exhibits immediate higher tolerance to nitrogen-deficiency than its parental lines
Source: BMC Plant Biol. 2018 Jun 7;18:113. doi: 10.1186/s12870-018-1334-1 (PMC5992729; doi:10.1186/s12870-018-1334-1)
Supplement: Supplementary file 11 — Table S2. Primers for q-RT-PCR analysis. (XLSX 11 kb) [file 12870_2018_1334_MOESM11_ESM.xlsx]

## Sheet: Sheet1
	Forward primer (5’-3’)	Reverse primer (5’-3’)	NCBI Accession No.	Referrence
Actin	CACACTGGTGTTATGGTAGG	AGAAGGTGTGATGCCAAAT	KC775781.1	Ravel C, et al. (2009)
RLI	TTGAGCAACTCATGGACCAG	GCTTTCCAAGGCACAAACAT	Ta2776	Giménez et al. (2011)
GAPDH	TTTTCACCGACAAGGACA	AAGAGGAGCAAGGCAGTT	EF592180	Guo et al. 2014
NRT2.2	GCTGCCTGTCGCTCTTGT	CCTTGTTCTTCTCCTCCTCC	AF332214	Guo et al. 2014
NRT2.3	CGCTGTCTTTGGTGTTGC	GACCCTTGCCCTTCTCCT	AY053452	Guo et al. 2014
NPF2.2	GTGGACCTRTTCTACCTTGTCAC	AGCCTTCTTGGGGCTTTCATCG	HF545000	Buchner and Hawkesford (2014)
NPF2.4	ACAATGGACTGTCACCTTGGAACAC	TGCAGTTAGGGCGATTAAGGATATGG	HF544994	Buchner and Hawkesford (2014)
NPF4.1	GCGCTCAACTACGTCTTCTTCTTG	CRAAACCTCCATAAATTTACCTTGCC	HF544989	Buchner and Hawkesford (2014)
NPF4.6 like	CGAGCCTGAACCACTACCA	GCCAGCACCAAGAAGAAGAC	AK334663	Guo et al. 2014
NPF6.2	ATCGATGCATGCTACTTGCGSTTC	GCCACCGAATACACACAAAAACAAG	HF544986	Buchner and Hawkesford (2014)
NPF6.3	GCCAGGGGCTACGTGTAC	GCAGCCTCAGTGACCGAC	HF544987	Guo et al. 2014
NPF6.4	GAACCTCGGTGACGATGGTGATGA	AGCGGTGCCTTAACCTCRACAAG	HF544988	Buchner and Hawkesford (2014)
NPF6.7	GCCGACGAGAAATGCTAGCTGG	CACATACGGACGTACATGGAAGC	HF545004	Buchner and Hawkesford (2014)
